# Supplementary material for: A new remarkable subterranean beetle of the Rhodopes: Paralovricia gen. n. beroni sp. n. belonging to Lovriciina new subtribe (Coleoptera, Carabidae, Trechinae, Bembidiini)
Source: Zookeys. 2011 Jul 9;(117):59–72. doi: 10.3897/zookeys.117.1612 (PMC3192417; doi:10.3897/zookeys.117.1612)
Supplement: XML Treatment for Lovriciina [file zookeys.117.1612-treatment3.xml]

<!DOCTYPE tp:taxon-treatment
  PUBLIC "-//TaxonX//DTD Taxonomic Treatment Publishing DTD v0 20100105//EN" "tax-treatment-NSO.dtd">
<tp:taxon-treatment xmlns:tp="http://www.plazi.org/taxpub"><tp:treatment-meta><mixed-citation publication-type="journal"><person-group><name><surname>Giachino</surname><given-names>Pier Mauro</given-names></name><name><surname>Guéorguiev</surname><given-names>Borislav</given-names></name><name><surname>Vailati</surname><given-names>Dante</given-names></name></person-group><article-title>A new remarkable subterranean beetle of the Rhodopes: <italic>Paralovricia</italic> gen. n. beroni sp. n. belonging to Lovriciina new subtribe (Coleoptera, Carabidae, Trechinae, Bembidiini)</article-title><source>Zookeys</source><day>9</day><month>7</month><year>2011</year><volume>2011</volume><issue>117</issue><fpage>59</fpage><lpage>72</lpage><pub-id pub-id-type="doi">10.3897/zookeys.117.1612</pub-id></mixed-citation></tp:treatment-meta><tp:nomenclature><tp:taxon-name>
                        <tp:taxon-name-part taxon-name-part-type="subtrib">Lovriciina</tp:taxon-name-part>
                        <object-id xmlns:xlink="http://www.w3.org/1999/xlink" xlink:type="simple">http://species-id.net/wiki/_Lovriciina</object-id>
                    </tp:taxon-name><tp:taxon-status xmlns:xlink="http://www.w3.org/1999/xlink" xlink:type="simple">subtrib. n.</tp:taxon-status></tp:nomenclature><tp:treatment-sec sec-type="Type genus"><title>Type genus.</title><p><italic><tp:taxon-name>Lovricia</tp:taxon-name></italic> Pretner, 1979
                    </p></tp:treatment-sec><tp:treatment-sec sec-type="Diagnosis"><title>Diagnosis.</title><p>A subtribe characterized by genera that present the following synapomorphic characters: last maxillary palpomeres very long and narrow, basal angles of the <!--PageBreak-->pronotum without seta, elytra without discal setiferous punctures, elytral umbilicate series of nine pores in which the main pores are the 2nd, 6th and 9th ones, apical recurrent striole absent and mesotibial apex expanded outward.</p></tp:treatment-sec><tp:treatment-sec sec-type="Systematic position"><title>Systematic position.</title><p>Now the examination of several characters allows us to define better the position of <tp:taxon-name>Lovriciina</tp:taxon-name> within the subfamily <tp:taxon-name>Trechinae</tp:taxon-name> (sensu <xref ref-type="bibr" rid="B13">Lorenz 2005</xref>). The initial doubt about the attribution of <italic><tp:taxon-name>Lovricia</tp:taxon-name></italic> to <tp:taxon-name>Trechini</tp:taxon-name> rather than <tp:taxon-name>Bembidiini</tp:taxon-name> was given by the strange morphology of the last maxillary palpomeres, which do have neither the typical conical shape of <tp:taxon-name>Trechini</tp:taxon-name> nor the small and very reduced one of <tp:taxon-name>Bembidiini</tp:taxon-name>. The examination of the elytral umbilicate series consisting in 9 setiferous pores as in <tp:taxon-name>Bembidiini</tp:taxon-name> (<xref ref-type="bibr" rid="B10">Jeannel 1941</xref>) can now exclude, with certainty, the belonging of <tp:taxon-name>Lovriciina</tp:taxon-name> to <tp:taxon-name>Trechini</tp:taxon-name>, that is characterized instead by a series of 8 umbilicate pores (<xref ref-type="bibr" rid="B10">Jeannel 1941</xref>). The absence, in <tp:taxon-name>Lovriciina</tp:taxon-name>, of an apical recurrent striole on the elytra, which is present in <tp:taxon-name>Bembidiina</tp:taxon-name> and <tp:taxon-name>Tachyina</tp:taxon-name> but lacking in <tp:taxon-name>Anillina</tp:taxon-name> (<xref ref-type="bibr" rid="B10">Jeannel 1941</xref>), as well as the basal part of the median lobe of the aedeagus, divided into two sub-equal basal lobes, characteristic of <tp:taxon-name>Anillina</tp:taxon-name> (<xref ref-type="bibr" rid="B10">Jeannel 1941</xref>), allows us to assign <tp:taxon-name>Lovriciina</tp:taxon-name> near <tp:taxon-name>Anillina</tp:taxon-name> (sensu <xref ref-type="bibr" rid="B13">Lorenz 2005</xref>).
                    </p></tp:treatment-sec><tp:treatment-sec sec-type="Key of the genera of Lovriciina"><title>Key of the genera of <tp:taxon-name>Lovriciina</tp:taxon-name></title><table-wrap content-type="key" position="anchor" orientation="portrait"><table><tbody><tr><td rowspan="1" colspan="1">1</td><td rowspan="1" colspan="1">Pronotum cordate, wider than long (ratio pronotum width / pronotum length more than 1.05)</td><td rowspan="1" colspan="1"><italic><tp:taxon-name>Paralovricia</tp:taxon-name></italic> gen.n.</td></tr><tr><td rowspan="1" colspan="1">–</td><td rowspan="1" colspan="1">Pronotum sub-elongate, longer than wide (ratio pronotum width / pronotum length less than 0.95). </td><td rowspan="1" colspan="1">2</td></tr><tr><td rowspan="1" colspan="1">2</td><td rowspan="1" colspan="1">Smaller species (length of body less than 2.2 mm). Shoulders of elytra distinct, more or less angulate.</td><td rowspan="1" colspan="1"><italic><tp:taxon-name>Neolovricia</tp:taxon-name></italic> Lakota, Jalžic &amp; Moravec, 2009</td></tr><tr><td rowspan="1" colspan="1">-</td><td rowspan="1" colspan="1">Larger species (length of body more than 2.3 mm). Shoulders of elytra indistinct, oblique, without distinct angles. </td><td rowspan="1" colspan="1"><italic><tp:taxon-name>Lovricia</tp:taxon-name></italic> Pretner, 1979</td></tr></tbody></table></table-wrap></tp:treatment-sec><tp:treatment-sec sec-type="Zoogeography"><title>Zoogeography.</title><p>Analysis, from a historical zoogeographical point of view, of the distribution of the phyletic lineage of <tp:taxon-name>Lovriciina</tp:taxon-name> (Fig. 13) provides several interesting insights. First we must consider that the currently known distribution, although widely disjoint, ranging from the Dinarides to the Rhodopes and that, as widely discussed for <tp:taxon-name>Anillina</tp:taxon-name> (<xref ref-type="bibr" rid="B3">Giachino 2005</xref>, <xref ref-type="bibr" rid="B4">2008</xref>, <xref ref-type="bibr" rid="B7">Giachino and Vailati in press</xref>), we are handling a group with a likely ancient origin. In this way we must go back at least to the Late Oligocene (29-24 Ma) before finding, in the paleogeographic reconstructions currently available (<xref ref-type="bibr" rid="B15">Popov et al. 2004</xref>), a continuum of land that connects each other Dinarides and Rhodopes allowing a colonization by this phyletic lineage. Conversely, a paleogeographic event that could be placed at the origins of the separation of <italic><tp:taxon-name>Paralovricia</tp:taxon-name></italic> (on Rhodopes) from a common ancestor, which then enabled a further differentiation of <italic><tp:taxon-name>Lovricia</tp:taxon-name></italic> and <italic><tp:taxon-name>Neolovricia</tp:taxon-name></italic> on Dinarides, may be identified in the Early Miocene (20.5-19 Ma) when a strip of lowlands, covered with freshwater lakes and marshes seems to have again divided the Dinarides from Rhodopes (<xref ref-type="bibr" rid="B15">Popov et al. 2004</xref>).<!--PageBreak-->
                    </p><fig id="F5" position="float" orientation="portrait"><label>Figure 13.</label><caption><p>Distribution map of the species from subtribe <tp:taxon-name>Lovriciina</tp:taxon-name> (1 – <italic><tp:taxon-name>Lovricia jalzici</tp:taxon-name></italic> Pretner; 2 – <italic><tp:taxon-name>Lovricia aenigmatica</tp:taxon-name></italic> Lakota, Mlejnek &amp; Jalžić and <italic><tp:taxon-name>Neolovricia ozimeci</tp:taxon-name></italic> Lakota, Jalžić &amp; Moravec; 3 – <italic><tp:taxon-name>Paralovricia beroni</tp:taxon-name></italic> sp. n.).</p></caption><graphic xmlns:xlink="http://www.w3.org/1999/xlink" xlink:href="ZooKeys-117-059-g005.jpg" position="float" orientation="portrait" xlink:type="simple"/></fig></tp:treatment-sec><ref-list><ref id="B13"><mixed-citation xmlns:xlink="http://www.w3.org/1999/xlink" xlink:type="simple"><person-group><name name-style="western"><surname>Lorenz</surname><given-names>W</given-names></name></person-group> (<year>2005</year>)<source> Systematic list of extant Ground Beetles of the World (Insecta Coleoptera “Geadephaga”: Trachypachidae and Carabidae incl. Paussinae, Cicindelinae, Rhysodinae). Second Edition.</source><publisher-name>Wolfgang Lorenz</publisher-name>, <publisher-loc>Tutzing</publisher-loc>, <lpage>530</lpage> pp.</mixed-citation></ref><ref id="B10"><mixed-citation xmlns:xlink="http://www.w3.org/1999/xlink" xlink:type="simple"><person-group><name name-style="western"><surname>Jeannel</surname><given-names>R</given-names></name></person-group> (<year>1941</year>)<article-title>Coléoptères Carabiques (1ére partie).</article-title><source>Faune de France</source><volume>39</volume>, <publisher-name>Lechevalier</publisher-name>, <publisher-loc>Paris</publisher-loc>, <lpage>571</lpage> pp.</mixed-citation></ref><ref id="B3"><mixed-citation xmlns:xlink="http://www.w3.org/1999/xlink" xlink:type="simple"><person-group><name name-style="western"><surname>Giachino</surname><given-names>PM</given-names></name></person-group> (<year>2005</year>)<article-title> Revision of the Australian Anillina (Coleoptera, Carabidae, Bembidiini).</article-title> In: <person-group><name name-style="western"><surname>Daccordi</surname><given-names>M</given-names></name><name name-style="western"><surname>Giachino</surname><given-names>PM</given-names></name></person-group> (<role>Eds</role>) <issue-title>Results of the Zoological Missions to Australia of the Regional Museum of Natural Sciences of Turin. II.</issue-title><source>Monografie del Museo regionale di Scienze naturali, Torino,</source><volume>42</volume>:<fpage>137</fpage>-<lpage>238</lpage>.</mixed-citation></ref><ref id="B4"><mixed-citation xmlns:xlink="http://www.w3.org/1999/xlink" xlink:type="simple"><person-group><name name-style="western"><surname>Giachino</surname><given-names>PM</given-names></name></person-group> (<year>2008</year>)<article-title> New genera and species of Anillina (Coleoptera Carabidae Bembidiini) from Madagascar and Seychelles Islands, with notes about their origin and distributions.</article-title><source>Bollettino del Museo civico di Storia Naturale, Verona,</source><volume>32</volume>:<fpage>91</fpage>-<lpage>136</lpage>.</mixed-citation></ref><ref id="B7"><mixed-citation xmlns:xlink="http://www.w3.org/1999/xlink" xlink:type="simple"><person-group><name name-style="western"><surname>Giachino</surname><given-names>PM</given-names></name><name name-style="western"><surname>Vailati</surname><given-names>D</given-names></name></person-group> (<year>in press</year>) <article-title>Review of the Anillina of Greece (Coleoptera, Carabidae: Bembidiini).</article-title><source>Biodiversity Journal</source>.</mixed-citation></ref><ref id="B15"><mixed-citation xmlns:xlink="http://www.w3.org/1999/xlink" xlink:type="simple"><person-group><name name-style="western"><surname>Popov</surname><given-names>SV</given-names></name><name name-style="western"><surname>Rögl</surname><given-names>F</given-names></name><name name-style="western"><surname>Rozanov</surname><given-names>AY</given-names></name><name name-style="western"><surname>Steininger</surname><given-names>FF</given-names></name><name name-style="western"><surname>Shcherba</surname><given-names>IG</given-names></name><name name-style="western"><surname>Kovac</surname><given-names>M</given-names></name></person-group><role>Eds</role> (<year>2004</year>)<article-title> Lithological-Paleogeographic maps of Paratethys. 10 Maps late Eocene to Pliocene.</article-title><source>Courier Forschungsinstitut Senckenberg</source><volume>250</volume>: <fpage>1</fpage>-<lpage>46</lpage>, 10 maps.<!--PageBreak--></mixed-citation></ref></ref-list></tp:taxon-treatment>
